# Supplementary material for: Human PPP1R26P1 Functions as cis-Repressive Element in Mouse Rb1
Source: PLoS One. 2013 Sep 3;8(9):e74159. doi: 10.1371/journal.pone.0074159 (PMC3760807; doi:10.1371/journal.pone.0074159)
Supplement: Table S1 — Characteristics of evolutionary conserved regions A and B. (XLSX) [file pone.0074159.s006.xlsx]

## Sheet: Tabelle1
	ECR A	ECR B
Length	667 nt	725 nt
Sequence identity mouse to human	83.1% (based on hg18)	81.7%
Position hg19	Chr13:48,884,036-48,884,532	Chr13:48,908,850-48,909,273
Position hg18	Chr13:47,782,036-47,782,526	Chr13:47,806,851-47,807,274
Position mm9	Chr14:73,713,608-73,714,274	chr14: 73,702,555-73,703,279
