# Supplementary material for: Human PPP1R26P1 Functions as cis-Repressive Element in Mouse Rb1
Source: PLoS One. 2013 Sep 3;8(9):e74159. doi: 10.1371/journal.pone.0074159 (PMC3760807; doi:10.1371/journal.pone.0074159)
Supplement: Table S2 — Primer sequences. (XLSX) [file pone.0074159.s007.xlsx]

## Sheet: Tabelle1
long-range PCR and site-directed mutagenesis
ECR fwd	ccgctcgaggaaagcagctgttgtggtcccagttg
ECR rev	gtaagaatgcggccgcgtctatacaaaatcagcctgaagggaacc
KIAA_F	ccggatttaaatgatatcacccttttcactgcatcctcgcca
KIAA-R-48895344	gtaagaatgcggccgcgatttaaatagggagtgtcaccaaaagca
SNP_PmeI	ctatggtcaagggtttaaacatagc
SNP_BsiWI	ccacgtacgctaaagtcttcaac
Rb1ex3SNP_newF	ccattcacttttactgagctgcagaaaagcatagaaacc
Rb1ex3SNP_newR	ggtttctatgcttttctgcagctcagtaaaagtgaatgg
Southern blot probes
		probe name
KIAAprobe_F2	actgctttcttgccttaccccct	KIAA_5'ext
KIAAprobe_R2	ggcgtcaccacatgctttatttcag
KIAA3'ext_F	tgaggcctgtcagtcatttctttga	KIAA_3'ext
KIAA3'ext_R	acacactggggtagagagacaggt
KIAA_int_F	actgtggtgccagtagacttgctg	KIAA_int
KIAA_int_R	agcacagaaggactcagaccccta
Rb1_SNP_SB_F	ggcagggctgtgggagtgg	SNP_5'ext
Rb1_SNP_SB_R	aggcctgctgctccagctagac
SNP3'ext_F	gggatacagcaccacagttccca	SNP_3'ext
SNP3'ext_R	gcagacctgagtgactgcttctcc
SNPint_F3	ggtagatactagggcctgggttgc	SNP_int
SNPint_R3	acaacttggcaactgctcacacac
neo_F	gcgcagctgtgctcgacgtt	neo
neo_R	gaatcgggagcggcgataccg
Primer / probe assays for qPCR
		UPL probe
CpG85_UPL_F1	ttgttctcctgcttggtcgt	26
CpG85_UPL_R1	cggttagcaaagacgaacg
CpG85_UPL_F3	ggggaaagcaagtcacaagt	67
CpG85_UPL_R3	ctcctcagtgccgtcgtt
ChIP_Rb1_UPL48_F	acccgcaaaagtggaatg	48
ChIP_Rb1_UPL48_R	atccggcctcctttcataat
ChIP_Rb1_UPL69_F	ctcgaccggtgtttgttttc	69
ChIP_Rb1_UPL69_R	caggacgactgcaaaagaga
ChIP_Rb1_UPL74_F	tgctacaatcaagagaagtggtaaa	74
ChIP_Rb1_UPL74_R	tgcatagcagcatgttttgtt
ChIP_CpG85_UPL10_F	catcctggccaccatcttt	10
ChIP_CpG85_UPL10_R	gctgcaaaaggaaacgtagag
ChIP_CpG85_UPL81_F	gccactggtctggctgtt	81
ChIP_CpG85_UPL81_R	aaggcatagtcggggagttt
ChIP_CpG85_UPL2_F	cgcttttattctgtggtgctt	2
ChIP_CpG85_UPL2_R	ctcaagtccagggtcacga
Rb1_ex4/6_UPL_F	aattagaacggacgtgtgaactt	3
Rb1_ex4/6_UPL_R	ccaagaaatttttagcaccaaca
Rb1_UPL_F (ex18)	gcctctccagggtaaccata	84
Rb1_UPL_R (ex19)	ttctttggagatcttagaggagaaa
RT-PCR and SNaPshot
CpG85_fw	ctgcccttgttctcctgct
CpG85_R	agctagccgcaaaggtggcg
CpG85_fw_up3	cttgtgctgtgtgtgcggggtca
Cyclo NB probe F (Ppia)	gtctccttcgagctgtttgc
Cyclo NB probe R (Ppia)	ttcaccttcccaaagaccac
Rb1_ex2_F	acccgatcatgtcagagaaagagct
mRb1_ex4_R	tgctgtagagtgcacataacacatt
SNaP_Rb1_ex3_F	gccattcacttttactgagct
SNPmutR	caatagtctagacatagcattatcaaccttgg	cDNA
Rb1_ex2_F	acccgatcatgtcagagaaagagct	cDNA
Rb1_ex3_R	gcgataaagatgcagatgcccca	gDNA
Rb1_int3_SNaP_R	gcattgcacatggtgcacttacct	gDNA
SNaP_Rb1_ex3_F2	gagatgccattcacttttactgagct	SNaPshot
Bisulfite sequencing
RB1_CpG85_Ftag_1	cttgcttcctggcacgagtttggatggtttttttag
RB1_CpG85_RM13_1	caggaaacagctatgacaacaaaaaaacaaaaacaacc
CpG42_KIAA_bisF1	cttgcttcctggcacgagggtttagatttttattgttgagttgt
CpG42_KIAA_bisR1	caggaaacagctatgactctttaaaaacccacacttactaac
CpG146_mRb1_bisF1	cttgcttcctggcacgaggttttttggagataagggaagatg
CpG146_mRb1_bisR1	caggaaacagctatgactcctctaccaaaaacctactatataac
